# Supplementary material for: Is the Age of Developmental Milestones a Predictor for Future Development in Down Syndrome?
Source: Brain Sci. 2021 May 18;11(5):655. doi: 10.3390/brainsci11050655 (PMC8157296; doi:10.3390/brainsci11050655)
Supplement: Supplementary file 1 [file brainsci-11-00655-s001.zip]

Archive with 1 entries (1 files):
- brainsci-1179569-supplementary.pdf
